# Supplementary material for: EGCG-Mediated Protection of Transthyretin Amyloidosis by Stabilizing Transthyretin Tetramers and Disrupting Transthyretin Aggregates
Source: Int J Mol Sci. 2023 Sep 15;24(18):14146. doi: 10.3390/ijms241814146 (PMC10531593; doi:10.3390/ijms241814146)
Supplement: Supplementary file 1 [file ijms-24-14146-s001.zip]

Archive with 1 entries (1 files):
- ijms-2571743-supplementary.pdf
